# Supplementary material for: Graphene-Based Far-Infrared Therapy Promotes Adipose Tissue Thermogenesis and UCP1 Activation to Combat Obesity in Mice
Source: Int J Mol Sci. 2025 Feb 28;26(5):2225. doi: 10.3390/ijms26052225 (PMC11900916; doi:10.3390/ijms26052225)
Supplement: Supplementary file 1 [file ijms-26-02225-s001.zip]

Archive with 1 entries (1 files):
- ijms-3470367-supplementary.pdf
